# Supplementary material for: Two new species of Chilocorus Leach, 1815 from Laos (Coleoptera Coccinellidae Chilocorini)
Source: Biodivers Data J. 2021 Dec 2;9:e72966. doi: 10.3897/BDJ.9.e72966 (PMC8671712; doi:10.3897/BDJ.9.e72966)
Supplement: XML Treatment for Chilocorus [file BDJ.9.e72966-treatment1.xml]

<!DOCTYPE tp:taxon-treatment
  PUBLIC "-//TaxonX//DTD Taxonomic Treatment Publishing DTD v0 20100105//EN" "tax-treatment-NSO.dtd">
<tp:taxon-treatment xmlns:tp="http://www.plazi.org/taxpub"><tp:treatment-meta><mixed-citation publication-type="journal"><person-group><name><surname>Li</surname><given-names>Wenjing</given-names></name><name><surname>Chen</surname><given-names>Bingxu</given-names></name><name><surname>Toulakhom</surname><given-names>Chantharath</given-names></name><name><surname>Wang</surname><given-names>Xingmin</given-names></name></person-group><article-title>Two new species of <italic><tp:taxon-name><tp:taxon-name-part taxon-name-part-type="genus" reg="Chilocorus">Chilocorus</tp:taxon-name-part></tp:taxon-name></italic> Leach, 1815 from Laos (<tp:taxon-name><tp:taxon-name-part taxon-name-part-type="order">Coleoptera</tp:taxon-name-part></tp:taxon-name> <tp:taxon-name><tp:taxon-name-part taxon-name-part-type="family">Coccinellidae</tp:taxon-name-part></tp:taxon-name> <tp:taxon-name><tp:taxon-name-part taxon-name-part-type="tribe">Chilocorini</tp:taxon-name-part></tp:taxon-name>)</article-title><source>Biodivers Data J</source><day>02</day><month>12</month><year>2021</year><volume>9</volume><pub-id pub-id-type="doi">10.3897/BDJ.9.e72966</pub-id></mixed-citation></tp:treatment-meta><tp:nomenclature><tp:taxon-name>
            <object-id xmlns:xlink="http://www.w3.org/1999/xlink" content-type="arpha" xlink:type="simple">49E810FC-B1D4-5426-9B37-6E51B06087D3</object-id>
            <tp:taxon-name-part taxon-name-part-type="genus">Chilocorus</tp:taxon-name-part>
          </tp:taxon-name><tp:taxon-authority>Leach, 1815</tp:taxon-authority><tp:nomenclature-citation-list><tp:nomenclature-citation><tp:taxon-name>
                <tp:taxon-name-part taxon-name-part-type="genus" reg="Chilocorus">Chilocorus</tp:taxon-name-part>
              </tp:taxon-name><comment> Leach, 1815: 116.</comment></tp:nomenclature-citation><tp:nomenclature-citation><tp:taxon-name>
                <tp:taxon-name-part taxon-name-part-type="genus">Chilocorus</tp:taxon-name-part>
              </tp:taxon-name><tp:type-species><tp:taxon-name>
                  <tp:taxon-name-part taxon-name-part-type="genus">Coccinella</tp:taxon-name-part>
                  <tp:taxon-name-part taxon-name-part-type="species">cacti</tp:taxon-name-part>
                </tp:taxon-name></tp:type-species><comment> Linnaeus, 1767</comment></tp:nomenclature-citation></tp:nomenclature-citation-list></tp:nomenclature><tp:treatment-sec sec-type="Diagnosis"><title>Diagnosis</title><p>The genus <italic><tp:taxon-name><tp:taxon-name-part taxon-name-part-type="genus" reg="Chilocorus">Chilocorus</tp:taxon-name-part></tp:taxon-name></italic> can be distinguished from the other genera of the tribe <tp:taxon-name><tp:taxon-name-part taxon-name-part-type="tribe">Chilocorini</tp:taxon-name-part></tp:taxon-name> by the following combination of characters: body with dorsum glabrous, rarely with pubescence; outer elytral margin slightly reflexed, without distinct bead; antenna stout, composed of 7 or 8 antennomeres (Fig. <xref ref-type="fig" rid="F7397863">1</xref>e); terminal maxillary palpomere elongate, from 1 to 2 times as long as basal width, with sides nearly parallel or moderately expanded to apex (Fig. <xref ref-type="fig" rid="F7397863">1</xref>f); prosternal process long, narrow and subparallel without carina (Fig. <xref ref-type="fig" rid="F7397863">1</xref>d); legs with stout femora, tibiae with a triangular tooth at basal 1/3, without tibial spurs (Fig. <xref ref-type="fig" rid="F7397863">1</xref>i–j); tarsal claws stout, with approximately rectangular basal tooth, about 1/2–2/3 as long as claw (Fig. <xref ref-type="fig" rid="F7397863">1</xref>k).</p></tp:treatment-sec><tp:treatment-sec><!--Section generated to contain objects referenced in tp:taxon-treatment.--><fig id="F7397863" position="float" orientation="portrait"><object-id xmlns:xlink="http://www.w3.org/1999/xlink" content-type="arpha" xlink:type="simple">8E95340E-478E-5C9B-A589-0986FF76BE8D</object-id><object-id xmlns:xlink="http://www.w3.org/1999/xlink" content-type="doi" xlink:type="simple">10.3897/BDJ.9.e72966.figure1</object-id><label>Figure 1.</label><caption><p><italic><tp:taxon-name><tp:taxon-name-part taxon-name-part-type="genus" reg="Chilocorus">Chilocorus</tp:taxon-name-part><tp:taxon-name-part taxon-name-part-type="species" reg="toulakhomianus">toulakhomianus</tp:taxon-name-part></tp:taxon-name></italic> Li &amp; Wang, sp. n. <bold>a</bold> dorsal view; <bold>b</bold> lateral view; <bold>c</bold> frontal view; <bold>d</bold> prothorax; <bold>e</bold> antenna; <bold>f</bold> maxilla; <bold>g</bold> mandible; <bold>h</bold> labium; <bold>i</bold> front leg; <bold>j</bold> hind leg; <bold>k</bold> tarsal claw; <bold>l</bold> abdomen; <bold>m</bold> penis; <bold>n</bold> apex of penis; <bold>o</bold> tegmen, lateral view; <bold>p</bold> tegmen, ventral view; <bold>q</bold> ovipositor. Scale bars: 0.1 mm.</p></caption><graphic xmlns:xlink="http://www.w3.org/1999/xlink" xlink:href="bdj-09-e72966-g001.jpg" position="float" id="oo_586484.jpg" orientation="portrait" xlink:type="simple"><uri content-type="original_file" xlink:type="simple">https://binary.pensoft.net/fig/586484</uri></graphic></fig></tp:treatment-sec></tp:taxon-treatment>
