# Supplementary material for: Two new species of Chilocorus Leach, 1815 from Laos (Coleoptera Coccinellidae Chilocorini)
Source: Biodivers Data J. 2021 Dec 2;9:e72966. doi: 10.3897/BDJ.9.e72966 (PMC8671712; doi:10.3897/BDJ.9.e72966)
Supplement: XML Treatment for Chilocorus vientianicus [file BDJ.9.e72966-treatment3.xml]

<!DOCTYPE tp:taxon-treatment
  PUBLIC "-//TaxonX//DTD Taxonomic Treatment Publishing DTD v0 20100105//EN" "tax-treatment-NSO.dtd">
<tp:taxon-treatment xmlns:tp="http://www.plazi.org/taxpub"><tp:treatment-meta><mixed-citation publication-type="journal"><person-group><name><surname>Li</surname><given-names>Wenjing</given-names></name><name><surname>Chen</surname><given-names>Bingxu</given-names></name><name><surname>Toulakhom</surname><given-names>Chantharath</given-names></name><name><surname>Wang</surname><given-names>Xingmin</given-names></name></person-group><article-title>Two new species of <italic><tp:taxon-name><tp:taxon-name-part taxon-name-part-type="genus" reg="Chilocorus">Chilocorus</tp:taxon-name-part></tp:taxon-name></italic> Leach, 1815 from Laos (<tp:taxon-name><tp:taxon-name-part taxon-name-part-type="order">Coleoptera</tp:taxon-name-part></tp:taxon-name> <tp:taxon-name><tp:taxon-name-part taxon-name-part-type="family">Coccinellidae</tp:taxon-name-part></tp:taxon-name> <tp:taxon-name><tp:taxon-name-part taxon-name-part-type="tribe">Chilocorini</tp:taxon-name-part></tp:taxon-name>)</article-title><source>Biodivers Data J</source><day>02</day><month>12</month><year>2021</year><volume>9</volume><pub-id pub-id-type="doi">10.3897/BDJ.9.e72966</pub-id></mixed-citation></tp:treatment-meta><tp:nomenclature><tp:taxon-name>
            <object-id xmlns:xlink="http://www.w3.org/1999/xlink" content-type="arpha" xlink:type="simple">F6F39E35-8631-5282-9074-BEEAE640CCAE</object-id>
            <tp:taxon-name-part taxon-name-part-type="genus">Chilocorus</tp:taxon-name-part>
            <tp:taxon-name-part taxon-name-part-type="species">vientianicus</tp:taxon-name-part>
            <object-id xmlns:xlink="http://www.w3.org/1999/xlink" content-type="zoobank" xlink:type="simple" object-id-type="ZooBank">061FD264-E148-4274-A6CC-2FE0F2E76B37</object-id>
          </tp:taxon-name><tp:taxon-authority>Li &amp; Wang</tp:taxon-authority><tp:taxon-status xmlns:xlink="http://www.w3.org/1999/xlink" xlink:type="simple">sp. n.</tp:taxon-status></tp:nomenclature><tp:treatment-sec sec-type="materials"><title>Materials</title><list list-type="alpha-lower" list-content="occurrences"><list-item><p><bold>Type status:</bold> <named-content xmlns:xlink="http://www.w3.org/1999/xlink" content-type="dwc:typeStatus" xlink:type="simple">Holotype</named-content>. <bold>Occurrence:</bold> recordNumber: <named-content xmlns:xlink="http://www.w3.org/1999/xlink" content-type="dwc:recordNumber" xlink:type="simple">No. 202107-02</named-content>; recordedBy: <named-content xmlns:xlink="http://www.w3.org/1999/xlink" content-type="dwc:recordedBy" xlink:type="simple">Wenjing Li</named-content>; individualCount: <named-content xmlns:xlink="http://www.w3.org/1999/xlink" content-type="dwc:individualCount" xlink:type="simple">1</named-content>; sex: <named-content xmlns:xlink="http://www.w3.org/1999/xlink" content-type="dwc:sex" xlink:type="simple">1 male</named-content>; lifeStage: <named-content xmlns:xlink="http://www.w3.org/1999/xlink" content-type="dwc:lifeStage" xlink:type="simple">adult</named-content>; previousIdentifications: <named-content xmlns:xlink="http://www.w3.org/1999/xlink" content-type="dwc:previousIdentifications" xlink:type="simple"><italic><tp:taxon-name><tp:taxon-name-part taxon-name-part-type="genus" reg="Chilocorus">Chilocorus</tp:taxon-name-part><tp:taxon-name-part taxon-name-part-type="species" reg="politus">politus</tp:taxon-name-part></tp:taxon-name></italic></named-content>; <bold>Taxon:</bold> scientificName: <named-content xmlns:xlink="http://www.w3.org/1999/xlink" content-type="dwc:scientificName" xlink:type="simple"><italic><tp:taxon-name><tp:taxon-name-part taxon-name-part-type="genus" reg="Chilocorus">Chilocorus</tp:taxon-name-part><tp:taxon-name-part taxon-name-part-type="species" reg="vientianicus">vientianicus</tp:taxon-name-part></tp:taxon-name></italic> Li &amp; Wang, sp. n.</named-content>; <bold>Location:</bold> country: <named-content xmlns:xlink="http://www.w3.org/1999/xlink" content-type="dwc:country" xlink:type="simple">Laos</named-content>; locality: <named-content xmlns:xlink="http://www.w3.org/1999/xlink" content-type="dwc:locality" xlink:type="simple">VangVieng, Vientiane</named-content>; georeferenceProtocol: <named-content xmlns:xlink="http://www.w3.org/1999/xlink" content-type="dwc:georeferenceProtocol" xlink:type="simple">label</named-content>; <bold>Identification:</bold> identifiedBy: <named-content xmlns:xlink="http://www.w3.org/1999/xlink" content-type="dwc:identifiedBy" xlink:type="simple">Wenjing Li</named-content>; dateIdentified: <named-content xmlns:xlink="http://www.w3.org/1999/xlink" content-type="dwc:dateIdentified" xlink:type="simple">2021</named-content>; <bold>Event:</bold> samplingProtocol: <named-content xmlns:xlink="http://www.w3.org/1999/xlink" content-type="dwc:samplingProtocol" xlink:type="simple">sweeping</named-content>; eventDate: <named-content xmlns:xlink="http://www.w3.org/1999/xlink" content-type="dwc:eventDate" xlink:type="simple">06/07/2006</named-content></p></list-item><list-item><p><bold>Type status:</bold> <named-content xmlns:xlink="http://www.w3.org/1999/xlink" content-type="dwc:typeStatus" xlink:type="simple">Paratype</named-content>. <bold>Occurrence:</bold> recordedBy: <named-content xmlns:xlink="http://www.w3.org/1999/xlink" content-type="dwc:recordedBy" xlink:type="simple">Wenjing Li</named-content>; individualCount: <named-content xmlns:xlink="http://www.w3.org/1999/xlink" content-type="dwc:individualCount" xlink:type="simple">8</named-content>; sex: <named-content xmlns:xlink="http://www.w3.org/1999/xlink" content-type="dwc:sex" xlink:type="simple">4 male, 4 female</named-content>; lifeStage: <named-content xmlns:xlink="http://www.w3.org/1999/xlink" content-type="dwc:lifeStage" xlink:type="simple">adult</named-content>; previousIdentifications: <named-content xmlns:xlink="http://www.w3.org/1999/xlink" content-type="dwc:previousIdentifications" xlink:type="simple"><italic><tp:taxon-name><tp:taxon-name-part taxon-name-part-type="genus" reg="Chilocorus">Chilocorus</tp:taxon-name-part><tp:taxon-name-part taxon-name-part-type="species" reg="politus">politus</tp:taxon-name-part></tp:taxon-name></italic></named-content>; <bold>Taxon:</bold> scientificName: <named-content xmlns:xlink="http://www.w3.org/1999/xlink" content-type="dwc:scientificName" xlink:type="simple"><italic><tp:taxon-name><tp:taxon-name-part taxon-name-part-type="genus" reg="Chilocorus">Chilocorus</tp:taxon-name-part><tp:taxon-name-part taxon-name-part-type="species" reg="vientianicus">vientianicus</tp:taxon-name-part></tp:taxon-name></italic> Li &amp; Wang, sp. n.</named-content>; <bold>Location:</bold> country: <named-content xmlns:xlink="http://www.w3.org/1999/xlink" content-type="dwc:country" xlink:type="simple">Laos</named-content>; locality: <named-content xmlns:xlink="http://www.w3.org/1999/xlink" content-type="dwc:locality" xlink:type="simple">VangVieng, Vientiane</named-content>; georeferenceProtocol: <named-content xmlns:xlink="http://www.w3.org/1999/xlink" content-type="dwc:georeferenceProtocol" xlink:type="simple">label</named-content>; <bold>Identification:</bold> identifiedBy: <named-content xmlns:xlink="http://www.w3.org/1999/xlink" content-type="dwc:identifiedBy" xlink:type="simple">Wenjing Li</named-content>; dateIdentified: <named-content xmlns:xlink="http://www.w3.org/1999/xlink" content-type="dwc:dateIdentified" xlink:type="simple">2021</named-content>; <bold>Event:</bold> samplingProtocol: <named-content xmlns:xlink="http://www.w3.org/1999/xlink" content-type="dwc:samplingProtocol" xlink:type="simple">sweeping</named-content>; eventDate: <named-content xmlns:xlink="http://www.w3.org/1999/xlink" content-type="dwc:eventDate" xlink:type="simple">06/07/2006</named-content></p></list-item></list></tp:treatment-sec><tp:treatment-sec sec-type="Description"><title>Description</title><p>TL: 4.91–5.66 mm, TW: 4.58–5.35 mm, TH: 3.07–3.75 mm, TL/TW: 1.05–1.07, PL/PW: 0.54–0.57, EL/EW: 0.98–0.99.</p><p>Body roundish, strongly convex. Head, mouthparts and antenna brownish-red, sparsely covered with short, greyish pubescence. Pronotum, scutellum and elytra glabrous, brownish-red (Fig. <xref ref-type="fig" rid="F7397867">2</xref>a–c). Underside brownish-yellow, sparsely covered with short, greyish pubescence.</p><p>Head relatively large, 0.52–0.53 times pronotal width, punctures on frons large and densely distributed, 0.5–1.5 diameters apart, surface polished between punctures. Eyes approximately oval, densely faceted, interocular distance 0.47× as wide as head (Fig. <xref ref-type="fig" rid="F7397867">2</xref>c). Pronotum 0.53× as wide as elytra, pronotal punctures moderately large and moderately densely distributed, smaller than those on head, 1.5–2.5 diameters apart, surface polished between punctures. Punctures on elytra moderately large and sparsely distributed, 2.0–3.5 diameters apart, similar to those on pronotum. Prosternal process moderately broad, slightly expanded to apex. Abdominal postcoxal lines incomplete, reaching posterior margin of abdominal ventrite 1 and running along posterior margin, then almost reaching lateral margin. Posterior margin of male abdominal ventrite 5 broadly rounded and ventrite 6 slightly emarginate medially (Fig. <xref ref-type="fig" rid="F7397867">2</xref>d).</p><p>Male genitalia: penis slender, penis capsule with long outer and short inner arm, apex of penis truncate with membranous appendage (Fig. <xref ref-type="fig" rid="F7397867">2</xref>e–f). Tegmen stout, penis guide narrow at base, guide slightly narrow at base, gradually broadened up to basal 1/2, abruptly tapering from apical 1/4 to apex, approximately symmetrical in ventral view; penis guide in lateral view widest at base, parallel along basal 5/8, after that abruptly converging to apex; parameres nearly as long as the penis guide with dense short setae on the inner sides and distal end with a group of short setae in lateral view (Fig. <xref ref-type="fig" rid="F7397867">2</xref>g–h).</p><p>Female genitalia: coxites elongate, subtriangular, outer margin almost straight, inner margin distinctly concave near apical 1/3 (Fig. <xref ref-type="fig" rid="F7397867">2</xref>i).</p></tp:treatment-sec><tp:treatment-sec sec-type="Diagnosis"><title>Diagnosis</title><p>This species resembles <italic><tp:taxon-name><tp:taxon-name-part taxon-name-part-type="genus" reg="Chilocorus">C.</tp:taxon-name-part><tp:taxon-name-part taxon-name-part-type="species" reg="toulakhomianus">toulakhomianus</tp:taxon-name-part></tp:taxon-name></italic>, sp. n. in the body size and colouration, but can be distinguished by the following characters: apex of penis truncate with membranous appendage, without spiral grain; penis guide widest at base, parallel along basal 5/8, after that abruptly converging to apex in lateral view; coxites elongate outer margin almost straight, inner margin distinctly concave near apical 1/3.</p></tp:treatment-sec><tp:treatment-sec sec-type="Etymology"><title>Etymology</title><p>The specific epithet is named after Vientiane, the type locality of this ladybird.</p></tp:treatment-sec><tp:treatment-sec sec-type="Distribution"><title>Distribution</title><p>Laos (Vientiane) (Fig. <xref ref-type="fig" rid="F7397871">3</xref>).</p></tp:treatment-sec><tp:treatment-sec><!--Section generated to contain objects referenced in tp:taxon-treatment.--><fig id="F7397867" position="float" orientation="portrait"><object-id xmlns:xlink="http://www.w3.org/1999/xlink" content-type="arpha" xlink:type="simple">73D9FB73-80E4-5F19-8DB3-FC2F0C30B310</object-id><object-id xmlns:xlink="http://www.w3.org/1999/xlink" content-type="doi" xlink:type="simple">10.3897/BDJ.9.e72966.figure2</object-id><label>Figure 2.</label><caption><p><italic><tp:taxon-name><tp:taxon-name-part taxon-name-part-type="genus" reg="Chilocorus">Chilocorus</tp:taxon-name-part><tp:taxon-name-part taxon-name-part-type="species" reg="vientianicus">vientianicus</tp:taxon-name-part></tp:taxon-name></italic> Li &amp; Wang, sp. n. <bold>a</bold>; dorsal view <bold>b</bold> lateral view; <bold>c</bold> frontal view; <bold>d</bold> abdomen; <bold>e</bold> penis; <bold>f</bold> apex of penis; <bold>g</bold> tegmen, lateral view; <bold>h</bold> tegmen, ventral view; <bold>i</bold> ovipositor. Scale bars: 0.1 mm.</p></caption><graphic xmlns:xlink="http://www.w3.org/1999/xlink" xlink:href="bdj-09-e72966-g002.jpg" position="float" id="oo_586485.jpg" orientation="portrait" xlink:type="simple"><uri content-type="original_file" xlink:type="simple">https://binary.pensoft.net/fig/586485</uri></graphic></fig><fig id="F7397871" position="float" orientation="portrait"><object-id xmlns:xlink="http://www.w3.org/1999/xlink" content-type="arpha" xlink:type="simple">D7D1F109-E41D-5520-9E79-19B0A42BF4D3</object-id><object-id xmlns:xlink="http://www.w3.org/1999/xlink" content-type="doi" xlink:type="simple">10.3897/BDJ.9.e72966.figure3</object-id><label>Figure 3.</label><caption><p>Distribution map. (■) <italic><tp:taxon-name><tp:taxon-name-part taxon-name-part-type="genus" reg="Chilocorus">Chilocorus</tp:taxon-name-part><tp:taxon-name-part taxon-name-part-type="species" reg="toulakhomianus">toulakhomianus</tp:taxon-name-part></tp:taxon-name></italic> Li &amp; Wang, sp. n. (★) <italic><tp:taxon-name><tp:taxon-name-part taxon-name-part-type="genus" reg="Chilocorus">Chilocorus</tp:taxon-name-part><tp:taxon-name-part taxon-name-part-type="species" reg="vientianicus">vientianicus</tp:taxon-name-part></tp:taxon-name></italic> Li &amp; Wang, sp. n.</p></caption><graphic xmlns:xlink="http://www.w3.org/1999/xlink" xlink:href="bdj-09-e72966-g003.jpg" position="float" id="oo_586486.jpg" orientation="portrait" xlink:type="simple"><uri content-type="original_file" xlink:type="simple">https://binary.pensoft.net/fig/586486</uri></graphic></fig></tp:treatment-sec></tp:taxon-treatment>
